# Supplementary material for: Silver: Forging almost Gold Standard Datasets
Source: Genes (Basel). 2021 Sep 28;12(10):1523. doi: 10.3390/genes12101523 (PMC8535810; doi:10.3390/genes12101523)
Supplement: Supplementary file 1 [file genes-12-01523-s001.zip]

Archive with 2 entries (2 files):
- File 1.pdf
- File 2.xlsx
