# Supplementary material for: Silver: Forging almost Gold Standard Datasets
Source: Genes (Basel). 2021 Sep 28;12(10):1523. doi: 10.3390/genes12101523 (PMC8535810; doi:10.3390/genes12101523)
Supplement: Supplementary file 1 [file genes-12-01523-s001.zip › File 2.xlsx]

## Sheet: E 1
gene set	p.geomean	stat.mean	p.value	set.size	p.adj
gs01	0.000659243	3.21193	0.000659243	20	0.0329622
gs19	0.0360774	1.79814	0.0360774	20	0.677302
gs27	0.0512858	1.63251	0.0512858	20	0.677302
gs37	0.0830134	1.38508	0.0830134	20	0.677302
gs33	0.0833858	1.38265	0.0833858	20	0.677302
gs05	0.086333	1.36369	0.086333	20	0.677302
gs48	0.0983768	1.29086	0.0983768	20	0.677302
gs38	0.11684	1.19093	0.11684	20	0.677302
gs45	0.121914	1.16547	0.121914	20	0.677302
gs26	0.170124	0.953674	0.170124	20	0.850622
gs15	0.215538	0.78735	0.215538	20	0.950209
gs02	0.241577	0.701239	0.241577	20	0.950209
gs39	0.249706	0.675416	0.249706	20	0.950209
gs50	0.299143	0.526868	0.299143	20	0.950209
gs17	0.365948	0.342604	0.365948	20	0.950209
gs04	0.376433	0.314863	0.376433	20	0.950209
gs30	0.382371	0.299261	0.382371	20	0.950209
gs16	0.429083	0.178708	0.429083	20	0.950209
gs03	0.429119	0.178617	0.429119	20	0.950209
gs29	0.446056	0.135633	0.446056	20	0.950209
gs12	0.495655	0.010891	0.495655	20	0.950209
gs31	0.501936	-0.00485381	0.501936	20	0.950209
gs40	0.50668	-0.016744	0.50668	20	0.950209
gs24	0.511651	-0.0292089	0.511651	20	0.950209
gs32	0.515919	-0.0399132	0.515919	20	0.950209
gs14	0.556628	-0.142427	0.556628	20	0.950209
gs22	0.55688	-0.143064	0.55688	20	0.950209
gs11	0.582904	-0.209328	0.582904	20	0.950209
gs49	0.583136	-0.209924	0.583136	20	0.950209
gs44	0.585015	-0.21474	0.585015	20	0.950209
gs20	0.58913	-0.225307	0.58913	20	0.950209
gs18	0.613565	-0.288623	0.613565	20	0.955495
gs13	0.644993	-0.371836	0.644993	20	0.955495
gs42	0.663182	-0.421163	0.663182	20	0.955495
gs07	0.687282	-0.48816	0.687282	20	0.955495
gs28	0.693875	-0.506864	0.693875	20	0.955495
gs34	0.708188	-0.548098	0.708188	20	0.955495
gs21	0.768911	-0.735265	0.768911	20	0.955495
gs43	0.782286	-0.779938	0.782286	20	0.955495
gs47	0.785088	-0.789494	0.785088	20	0.955495
gs23	0.801497	-0.846982	0.801497	20	0.955495
gs06	0.818765	-0.910668	0.818765	20	0.955495
gs36	0.840305	-0.995714	0.840305	20	0.955495
gs41	0.850951	-1.04052	0.850951	20	0.955495
gs25	0.859946	-1.08008	0.859946	20	0.955495
gs09	0.9113	-1.3488	0.9113	20	0.972965
gs46	0.941441	-1.56699	0.941441	20	0.972965
gs35	0.965134	-1.81365	0.965134	20	0.972965
gs10	0.966507	-1.83176	0.966507	20	0.972965
gs08	0.972965	-1.92627	0.972965	20	0.972965

## Sheet: E 2
gene set	p.geomean	stat.mean	p.value	set.size	p.adj
gs01	0.000178223	3.57039	0.000178223	20	0.00891116
gs45	0.0149414	2.17164	0.0149414	20	0.373535
gs19	0.0537874	1.60919	0.0537874	20	0.896457
gs13	0.133785	1.10868	0.133785	20	0.918869
gs39	0.160439	0.992653	0.160439	20	0.918869
gs43	0.160865	0.990908	0.160865	20	0.918869
gs08	0.194874	0.860073	0.194874	20	0.918869
gs41	0.200477	0.83992	0.200477	20	0.918869
gs42	0.20411	0.827031	0.20411	20	0.918869
gs35	0.217168	0.781792	0.217168	20	0.918869
gs40	0.273699	0.601664	0.273699	20	0.918869
gs15	0.275604	0.59595	0.275604	20	0.918869
gs36	0.32523	0.453124	0.32523	20	0.918869
gs27	0.325512	0.452339	0.325512	20	0.918869
gs34	0.330929	0.437349	0.330929	20	0.918869
gs31	0.355134	0.371497	0.355134	20	0.918869
gs04	0.364766	0.345749	0.364766	20	0.918869
gs50	0.367651	0.338081	0.367651	20	0.918869
gs18	0.37436	0.320329	0.37436	20	0.918869
gs30	0.409239	0.229502	0.409239	20	0.918869
gs20	0.493529	0.0162211	0.493529	20	0.918869
gs05	0.501249	-0.00312993	0.501249	20	0.918869
gs03	0.503905	-0.00978807	0.503905	20	0.918869
gs28	0.532099	-0.0805483	0.532099	20	0.918869
gs25	0.547382	-0.119049	0.547382	20	0.918869
gs12	0.549635	-0.124739	0.549635	20	0.918869
gs33	0.564526	-0.162455	0.564526	20	0.918869
gs38	0.567059	-0.168891	0.567059	20	0.918869
gs48	0.570655	-0.178043	0.570655	20	0.918869
gs06	0.608747	-0.276055	0.608747	20	0.918869
gs46	0.614095	-0.290008	0.614095	20	0.918869
gs11	0.642747	-0.36581	0.642747	20	0.918869
gs14	0.648612	-0.381577	0.648612	20	0.918869
gs37	0.653211	-0.394003	0.653211	20	0.918869
gs49	0.658963	-0.409636	0.658963	20	0.918869
gs22	0.661586	-0.416795	0.661586	20	0.918869
gs26	0.709598	-0.552211	0.709598	20	0.944071
gs47	0.71838	-0.578037	0.71838	20	0.944071
gs10	0.754537	-0.688838	0.754537	20	0.944071
gs21	0.755941	-0.693304	0.755941	20	0.944071
gs02	0.791902	-0.813038	0.791902	20	0.944071
gs24	0.79302	-0.816944	0.79302	20	0.944071
gs23	0.846635	-1.02211	0.846635	20	0.946654
gs07	0.872701	-1.13925	0.872701	20	0.946654
gs32	0.878191	-1.16599	0.878191	20	0.946654
gs16	0.88318	-1.19103	0.88318	20	0.946654
gs17	0.908575	-1.33203	0.908575	20	0.946654
gs09	0.920093	-1.4057	0.920093	20	0.946654
gs29	0.935973	-1.52182	0.935973	20	0.946654
gs44	0.946654	-1.61324	0.946654	20	0.946654

## Sheet: E 3
gene set	p.geomean	stat.mean	p.value	set.size	p.adj
gs01	0.000132906	3.64652	0.000132906	20	0.0066453
gs47	0.00861903	2.38159	0.00861903	20	0.153871
gs49	0.00923226	2.35617	0.00923226	20	0.153871
gs06	0.0431049	1.71574	0.0431049	20	0.487115
gs36	0.0487115	1.65748	0.0487115	20	0.487115
gs40	0.0940466	1.31624	0.0940466	20	0.655617
gs14	0.0973638	1.29672	0.0973638	20	0.655617
gs27	0.104899	1.25412	0.104899	20	0.655617
gs24	0.133066	1.11201	0.133066	20	0.689169
gs50	0.137834	1.0901	0.137834	20	0.689169
gs03	0.189032	0.88147	0.189032	20	0.859235
gs09	0.292328	0.546595	0.292328	20	0.940276
gs21	0.353571	0.375697	0.353571	20	0.940276
gs12	0.373279	0.32318	0.373279	20	0.940276
gs05	0.405662	0.238718	0.405662	20	0.940276
gs15	0.419683	0.202704	0.419683	20	0.940276
gs34	0.460542	0.0990678	0.460542	20	0.940276
gs25	0.482397	0.0441392	0.482397	20	0.940276
gs38	0.499188	0.00203485	0.499188	20	0.940276
gs29	0.51575	-0.0394904	0.51575	20	0.940276
gs17	0.519797	-0.0496451	0.519797	20	0.940276
gs43	0.585407	-0.215745	0.585407	20	0.940276
gs37	0.597299	-0.246361	0.597299	20	0.940276
gs42	0.621839	-0.310315	0.621839	20	0.940276
gs48	0.623183	-0.313852	0.623183	20	0.940276
gs32	0.624723	-0.317908	0.624723	20	0.940276
gs10	0.632177	-0.337626	0.632177	20	0.940276
gs39	0.642483	-0.365103	0.642483	20	0.940276
gs18	0.663211	-0.421244	0.663211	20	0.940276
gs20	0.669886	-0.4396	0.669886	20	0.940276
gs35	0.67238	-0.446495	0.67238	20	0.940276
gs31	0.674095	-0.45125	0.674095	20	0.940276
gs46	0.676685	-0.45845	0.676685	20	0.940276
gs02	0.690812	-0.498155	0.690812	20	0.940276
gs45	0.69231	-0.50241	0.69231	20	0.940276
gs13	0.709709	-0.552535	0.709709	20	0.940276
gs44	0.734197	-0.625555	0.734197	20	0.940276
gs19	0.740911	-0.646157	0.740911	20	0.940276
gs22	0.748961	-0.671223	0.748961	20	0.940276
gs33	0.781823	-0.778364	0.781823	20	0.940276
gs08	0.784941	-0.788991	0.784941	20	0.940276
gs26	0.796146	-0.827935	0.796146	20	0.940276
gs41	0.826863	-0.941841	0.826863	20	0.940276
gs28	0.843064	-1.00713	0.843064	20	0.940276
gs04	0.87081	-1.13023	0.87081	20	0.940276
gs07	0.896506	-1.26189	0.896506	20	0.940276
gs16	0.905692	-1.31468	0.905692	20	0.940276
gs30	0.906043	-1.31677	0.906043	20	0.940276
gs11	0.92147	-1.41503	0.92147	20	0.940276
gs23	0.967722	-1.84833	0.967722	20	0.967722

## Sheet: E 4
gene set	p.geomean	stat.mean	p.value	set.size	p.adj
gs10	0.00111948	3.05656	0.00111948	20	0.0559739
gs01	0.00651185	2.48312	0.00651185	20	0.121306
gs36	0.00727838	2.44322	0.00727838	20	0.121306
gs11	0.0226236	2.00235	0.0226236	20	0.282795
gs08	0.0820023	1.39173	0.0820023	20	0.684015
gs33	0.0820818	1.3912	0.0820818	20	0.684015
gs29	0.112211	1.21485	0.112211	20	0.735662
gs45	0.117706	1.18653	0.117706	20	0.735662
gs22	0.156408	1.00933	0.156408	20	0.868932
gs04	0.195058	0.859408	0.195058	20	0.932806
gs39	0.205217	0.823129	0.205217	20	0.932806
gs43	0.235059	0.722288	0.235059	20	0.967636
gs09	0.273662	0.601774	0.273662	20	0.967636
gs47	0.289072	0.556097	0.289072	20	0.967636
gs23	0.314971	0.48181	0.314971	20	0.967636
gs40	0.335425	0.424982	0.335425	20	0.967636
gs27	0.348822	0.388503	0.348822	20	0.967636
gs16	0.392373	0.27314	0.392373	20	0.967636
gs42	0.396889	0.261408	0.396889	20	0.967636
gs44	0.435037	0.163564	0.435037	20	0.967636
gs30	0.439639	0.151885	0.439639	20	0.967636
gs02	0.507568	-0.0189719	0.507568	20	0.967636
gs28	0.521346	-0.0535332	0.521346	20	0.967636
gs26	0.528072	-0.070424	0.528072	20	0.967636
gs13	0.539397	-0.0989136	0.539397	20	0.967636
gs35	0.550866	-0.127851	0.550866	20	0.967636
gs37	0.555256	-0.138951	0.555256	20	0.967636
gs15	0.610056	-0.279465	0.610056	20	0.967636
gs05	0.632798	-0.339274	0.632798	20	0.967636
gs07	0.679518	-0.466352	0.679518	20	0.967636
gs24	0.68931	-0.493894	0.68931	20	0.967636
gs48	0.709579	-0.552157	0.709579	20	0.967636
gs14	0.735289	-0.62889	0.735289	20	0.967636
gs46	0.748541	-0.669904	0.748541	20	0.967636
gs17	0.751399	-0.678898	0.751399	20	0.967636
gs06	0.76259	-0.714659	0.76259	20	0.967636
gs50	0.766853	-0.728522	0.766853	20	0.967636
gs31	0.793865	-0.819907	0.793865	20	0.967636
gs12	0.796439	-0.828969	0.796439	20	0.967636
gs19	0.819377	-0.912992	0.819377	20	0.967636
gs03	0.841865	-1.00215	0.841865	20	0.967636
gs49	0.845349	-1.01669	0.845349	20	0.967636
gs38	0.854027	-1.05386	0.854027	20	0.967636
gs32	0.856367	-1.06414	0.856367	20	0.967636
gs21	0.870872	-1.13053	0.870872	20	0.967636
gs20	0.894805	-1.25249	0.894805	20	0.972607
gs34	0.91425	-1.3674	0.91425	20	0.972607
gs41	0.937473	-1.5339	0.937473	20	0.976534
gs18	0.965738	-1.82155	0.965738	20	0.978394
gs25	0.978394	-2.02165	0.978394	20	0.978394

## Sheet: E 5
gene set	p.geomean	stat.mean	p.value	set.size	p.adj
gs18	3.91382e-05	3.94962	3.91382e-05	20	0.00145331
gs01	5.81325e-05	3.85387	5.81325e-05	20	0.00145331
gs11	0.0505124	1.63991	0.0505124	20	0.808807
gs47	0.0940031	1.3165	0.0940031	20	0.808807
gs39	0.0965503	1.30146	0.0965503	20	0.808807
gs37	0.0970569	1.29851	0.0970569	20	0.808807
gs25	0.115947	1.19549	0.115947	20	0.828192
gs29	0.176737	0.92787	0.176737	20	0.923406
gs14	0.206523	0.818545	0.206523	20	0.923406
gs12	0.217116	0.781971	0.217116	20	0.923406
gs40	0.258188	0.648941	0.258188	20	0.923406
gs32	0.26171	0.638081	0.26171	20	0.923406
gs31	0.271771	0.607466	0.271771	20	0.923406
gs26	0.329491	0.44132	0.329491	20	0.923406
gs21	0.333253	0.430948	0.333253	20	0.923406
gs17	0.340986	0.409775	0.340986	20	0.923406
gs15	0.350314	0.384472	0.350314	20	0.923406
gs09	0.430023	0.176316	0.430023	20	0.923406
gs23	0.436034	0.161031	0.436034	20	0.923406
gs43	0.468736	0.0784482	0.468736	20	0.923406
gs16	0.468794	0.0783029	0.468794	20	0.923406
gs05	0.484684	0.0384005	0.484684	20	0.923406
gs20	0.498949	0.00263418	0.498949	20	0.923406
gs04	0.500085	-0.000212604	0.500085	20	0.923406
gs19	0.500243	-0.000610212	0.500243	20	0.923406
gs44	0.500706	-0.00176992	0.500706	20	0.923406
gs13	0.525871	-0.0648939	0.525871	20	0.923406
gs35	0.551891	-0.130441	0.551891	20	0.923406
gs03	0.561509	-0.154797	0.561509	20	0.923406
gs27	0.56905	-0.173957	0.56905	20	0.923406
gs28	0.57546	-0.190292	0.57546	20	0.923406
gs50	0.591109	-0.230399	0.591109	20	0.923406
gs48	0.609448	-0.277881	0.609448	20	0.923406
gs06	0.683352	-0.477092	0.683352	20	0.956375
gs42	0.727387	-0.604928	0.727387	20	0.956375
gs49	0.752689	-0.682977	0.752689	20	0.956375
gs02	0.789473	-0.804595	0.789473	20	0.956375
gs38	0.812411	-0.886817	0.812411	20	0.956375
gs36	0.840543	-0.996693	0.840543	20	0.956375
gs10	0.864047	-1.09868	0.864047	20	0.956375
gs45	0.871076	-1.13149	0.871076	20	0.956375
gs22	0.890143	-1.22729	0.890143	20	0.956375
gs33	0.897332	-1.2665	0.897332	20	0.956375
gs34	0.903159	-1.29976	0.903159	20	0.956375
gs07	0.903549	-1.30204	0.903549	20	0.956375
gs30	0.933561	-1.50285	0.933561	20	0.956375
gs41	0.950436	-1.6491	0.950436	20	0.956375
gs24	0.950453	-1.64926	0.950453	20	0.956375
gs46	0.95199	-1.66446	0.95199	20	0.956375
gs08	0.956375	-1.71009	0.956375	20	0.956375

## Sheet: A
gene set	p.geomean	stat.mean	p.value	set.size	p.adj
set1	1.19804e-23	9.95509	1.19804e-23	20	1.07824e-22
set6	1.50346e-12	6.9774	1.50346e-12	20	6.76557e-12
set7	5.94938e-12	6.78144	5.94938e-12	20	1.78482e-11
set4	6.13832e-06	4.37262	6.13832e-06	20	1.38112e-05
set8	0.00141945	2.98466	0.00141945	20	0.00255501
set9	0.0105538	2.30605	0.0105538	20	0.0154584
set2	0.0120232	2.25639	0.0120232	20	0.0154584
set5	0.0568704	1.5816	0.0568704	20	0.0639792
set3	0.90827	-1.33018	0.90827	20	0.90827

## Sheet: N
gene set	p.geomean	stat.mean	p.value	set.size	p.adj
gs13	0.000504482	3.28802	0.000504482	20	0.0504482
gs96	0.00664671	2.47581	0.00664671	20	0.332336
gs44	0.0275073	1.91876	0.0275073	20	0.700199
gs93	0.028008	1.91091	0.028008	20	0.700199
gs28	0.0639659	1.52231	0.0639659	20	0.800552
gs01	0.0698061	1.47724	0.0698061	20	0.800552
gs40	0.0876416	1.35542	0.0876416	20	0.800552
gs33	0.0899618	1.34099	0.0899618	20	0.800552
gs48	0.0918224	1.32962	0.0918224	20	0.800552
gs99	0.0962733	1.30308	0.0962733	20	0.800552
gs57	0.0992595	1.28578	0.0992595	20	0.800552
gs85	0.119028	1.17986	0.119028	20	0.800552
gs98	0.120478	1.1726	0.120478	20	0.800552
gs26	0.121188	1.16907	0.121188	20	0.800552
gs36	0.127633	1.13765	0.127633	20	0.800552
gs68	0.128088	1.13547	0.128088	20	0.800552
gs07	0.144032	1.06238	0.144032	20	0.804746
gs62	0.144854	1.05876	0.144854	20	0.804746
gs87	0.168156	0.961478	0.168156	20	0.827459
gs59	0.168696	0.959332	0.168696	20	0.827459
gs02	0.183915	0.900547	0.183915	20	0.827459
gs90	0.19205	0.870368	0.19205	20	0.827459
gs27	0.205427	0.822393	0.205427	20	0.827459
gs50	0.212225	0.798725	0.212225	20	0.827459
gs05	0.218415	0.777559	0.218415	20	0.827459
gs66	0.225662	0.753209	0.225662	20	0.827459
gs71	0.232552	0.730467	0.232552	20	0.827459
gs64	0.232777	0.729732	0.232777	20	0.827459
gs55	0.239963	0.706421	0.239963	20	0.827459
gs74	0.256749	0.6534	0.256749	20	0.855771
gs10	0.265289	0.627124	0.265289	20	0.855771
gs56	0.289953	0.553521	0.289953	20	0.906105
gs35	0.323917	0.456772	0.323917	20	0.96698
gs11	0.334288	0.428104	0.334288	20	0.96698
gs22	0.349343	0.387094	0.349343	20	0.96698
gs79	0.371693	0.327373	0.371693	20	0.96698
gs43	0.374068	0.321098	0.374068	20	0.96698
gs32	0.377749	0.311398	0.377749	20	0.96698
gs65	0.395168	0.265873	0.395168	20	0.96698
gs70	0.397191	0.260624	0.397191	20	0.96698
gs91	0.403959	0.243112	0.403959	20	0.96698
gs86	0.410013	0.227512	0.410013	20	0.96698
gs38	0.442144	0.145535	0.442144	20	0.96698
gs08	0.443889	0.141116	0.443889	20	0.96698
gs30	0.479178	0.0522158	0.479178	20	0.96698
gs47	0.486266	0.0344332	0.486266	20	0.96698
gs17	0.4914	0.0215598	0.4914	20	0.96698
gs51	0.495415	0.0114939	0.495415	20	0.96698
gs73	0.499855	0.00036422	0.499855	20	0.96698
gs69	0.504515	-0.0113172	0.504515	20	0.96698
gs42	0.518583	-0.0465966	0.518583	20	0.96698
gs23	0.519336	-0.0484871	0.519336	20	0.96698
gs45	0.520574	-0.0515946	0.520574	20	0.96698
gs72	0.573163	-0.184432	0.573163	20	0.96698
gs82	0.599066	-0.250931	0.599066	20	0.96698
gs09	0.603973	-0.263645	0.603973	20	0.96698
gs76	0.606792	-0.270969	0.606792	20	0.96698
gs04	0.620932	-0.307931	0.620932	20	0.96698
gs77	0.643044	-0.366608	0.643044	20	0.96698
gs20	0.648859	-0.382241	0.648859	20	0.96698
gs75	0.659119	-0.41006	0.659119	20	0.96698
gs52	0.660652	-0.414243	0.660652	20	0.96698
gs54	0.661019	-0.415245	0.661019	20	0.96698
gs89	0.662764	-0.420018	0.662764	20	0.96698
gs67	0.673206	-0.448784	0.673206	20	0.96698
gs12	0.703776	-0.535292	0.703776	20	0.96698
gs97	0.709391	-0.551607	0.709391	20	0.96698
gs63	0.718784	-0.579232	0.718784	20	0.96698
gs80	0.720018	-0.582895	0.720018	20	0.96698
gs46	0.720982	-0.58576	0.720982	20	0.96698
gs34	0.747928	-0.667984	0.747928	20	0.96698
gs19	0.75833	-0.70094	0.75833	20	0.96698
gs24	0.769663	-0.737736	0.769663	20	0.96698
gs03	0.774656	-0.754268	0.774656	20	0.96698
gs25	0.7769	-0.761764	0.7769	20	0.96698
gs83	0.790032	-0.806533	0.790032	20	0.96698
gs18	0.793746	-0.819487	0.793746	20	0.96698
gs61	0.800657	-0.843971	0.800657	20	0.96698
gs31	0.811367	-0.882945	0.811367	20	0.96698
gs16	0.814977	-0.896387	0.814977	20	0.96698
gs49	0.836715	-0.981046	0.836715	20	0.96698
gs100	0.837161	-0.982857	0.837161	20	0.96698
gs15	0.837861	-0.985703	0.837861	20	0.96698
gs53	0.840585	-0.996867	0.840585	20	0.96698
gs14	0.844594	-1.01352	0.844594	20	0.96698
gs92	0.851959	-1.04487	0.851959	20	0.96698
gs60	0.855627	-1.06088	0.855627	20	0.96698
gs21	0.860302	-1.08168	0.860302	20	0.96698
gs37	0.87258	-1.13867	0.87258	20	0.96698
gs06	0.887254	-1.21205	0.887254	20	0.96698
gs81	0.895223	-1.2548	0.895223	20	0.96698
gs29	0.903431	-1.30135	0.903431	20	0.96698
gs95	0.906549	-1.3198	0.906549	20	0.96698
gs78	0.913542	-1.36289	0.913542	20	0.96698
gs88	0.918631	-1.39592	0.918631	20	0.96698
gs84	0.936357	-1.52489	0.936357	20	0.975372
gs58	0.962331	-1.7784	0.962331	20	0.982061
gs94	0.975968	-1.9768	0.975968	20	0.982061
gs41	0.981803	-2.09249	0.981803	20	0.982061
gs39	0.982061	-2.0983	0.982061	20	0.982061
